# Supplementary material for: Ascorbic Acid Content and Transcriptional Profiling of Genes Involved in Its Metabolism during Development of Petals, Leaves, and Fruits of Orange (Citrus sinensis cv. Valencia Late)
Source: Plants (Basel). 2021 Nov 26;10(12):2590. doi: 10.3390/plants10122590 (PMC8707836; doi:10.3390/plants10122590)
Supplement: Supplementary file 1 [file plants-10-02590-s001.zip]

Archive with 1 entries (1 files):
- plants-1472770-supp.xlsx
