# Supplementary material for: Ascorbic Acid Content and Transcriptional Profiling of Genes Involved in Its Metabolism during Development of Petals, Leaves, and Fruits of Orange (Citrus sinensis cv. Valencia Late)
Source: Plants (Basel). 2021 Nov 26;10(12):2590. doi: 10.3390/plants10122590 (PMC8707836; doi:10.3390/plants10122590)
Supplement: Supplementary file 1 [file plants-10-02590-s001.zip › plants-1472770-supp.xlsx]

## Sheet: Table S1
Table S1. Correlation matrix analysis of metabolite levels and gene expression in the flavedo of Valencia Late orange fruit (Citrus sinensis) during fruit development and maturation. Pearson's correlation coefficients were calculated using the "cormat" function in RStudio. For more details, see section “Materials and Methods.”
	TOTAL	AsA	DHA	GMP	GME	GGP	GPP	GalDH	GalLDH	MIOX	GalUR5	GalUR8	GalUR10	GalUR12	GalUR14	GalUR17	AO	APX1	APX2	APX3	APX4	MDHAR1	MDHAR2	MDHAR3	DHAR1	DHAR2
TOTAL	1	0.99*	0.63	0.14	-0.16	0.70*	0.53	0.13	0.21	-0.14	0.14	0.01	-0.09	0.01	0.08	-0.51	-0.15	0.28	0.15	-0.55	-0.02	0.21	0.3	0.09	-0.68*	0.22
AsA	0.99*	1	0.52	0.03	-0.21	0.76*	0.59	0.04	0.27	-0.21	0.07	0.03	-0.1	0.01	0.01	-0.58	-0.22	0.37	0.25	-0.58	0.06	0.21	0.39	0.19	-0.76*	0.21
DHA	0.63	0.52	1	0.73*	0.2	0.05	-0.07	0.65*	-0.26	0.34	0.51	-0.13	0.03	-0.02	0.48	0.12	0.38	-0.37	-0.55	-0.16	-0.53	0.17	-0.38	-0.57	0.08	0.24
GMP	0.14	0.03	0.73*	1	0.52	-0.16	-0.49	0.78*	-0.3	0.16	0.75*	-0.28	0.21	0.03	0.43	0.4	0.2	-0.59	-0.74	-0.08	-0.45	0.2	-0.65*	-0.79*	0.55	0.2
GME	-0.16	-0.21	0.2	0.52	1	-0.27	-0.24	0.70*	0.38	-0.27	0.41	0.42	0.48	0.59	0.67*	0.48	-0.22	0.11	-0.22	0.39	-0.25	0.57	-0.12	-0.3	0.34	0.69*
GGP	0.70*	0.76*	0.05	-0.16	-0.27	1	0.73*	-0.26	0.3	-0.58	-0.13	-0.18	-0.37	-0.19	-0.43	-0.54	-0.6	0.54	0.63	-0.58	0.51	-0.07	0.65*	0.56	-0.75*	-0.08
GPP	0.53	0.59	-0.07	-0.49	-0.24	0.73*	1	-0.36	0.3	-0.48	-0.42	0.14	-0.44	-0.07	-0.28	-0.36	-0.48	0.67*	0.74	-0.15	0.44	-0.12	0.84*	0.78*	-0.75*	0.03
GalDH	0.13	0.04	0.65*	0.78*	0.70*	-0.26	-0.36	1	-0.04	-0.06	0.65*	0.18	0.51	0.4	0.82*	0.62	0	-0.29	-0.58	0.2	-0.46	0.54	-0.39	-0.62	0.42	0.59
GalLDH	0.21	0.27	-0.26	-0.3	0.38	0.3	0.3	-0.04	1	-0.5	0.08	0.74*	0.51	0.68*	0.29	-0.39	-0.54	0.84*	0.51	-0.17	0.26	0.71*	0.62	0.39	-0.49	0.73*
MIOX	-0.14	-0.21	0.34	0.16	-0.27	-0.58	-0.48	-0.06	-0.5	1	-0.02	-0.25	-0.15	-0.37	0.05	0.04	0.99*	-0.59	-0.56	0.19	-0.64*	-0.32	-0.62	-0.54	0.33	-0.3
GalUR5	0.14	0.07	0.51	0.75*	0.41	-0.13	-0.42	0.65*	0.08	-0.02	1	0.19	0.6	0.49	0.56	0.14	-0.02	-0.35	-0.6	-0.44	-0.08	0.58	-0.39	-0.59	0.49	0.47
GalUR8	0.01	0.03	-0.13	-0.28	0.42	-0.18	0.14	0.18	0.74*	-0.25	0.19	1	0.64*	0.90*	0.66*	-0.04	-0.25	0.57	0.21	0.08	0.15	0.75*	0.43	0.24	-0.13	0.80*
GalUR10	-0.09	-0.1	0.03	0.21	0.48	-0.37	-0.44	0.51	0.51	-0.15	0.6	0.64*	1	0.81*	0.70*	0.1	-0.17	0.05	-0.35	-0.07	-0.2	0.92*	-0.19	-0.41	0.21	0.78*
GalUR12	0.01	0.01	-0.02	0.03	0.59	-0.19	-0.07	0.4	0.68*	-0.37	0.49	0.90*	0.81*	1	0.71*	0.01	-0.37	0.36	-0.04	-0.08	0.14	0.88*	0.18	-0.01	0.07	0.84*
GalUR14	0.08	0.01	0.48	0.43	0.67*	-0.43	-0.28	0.82*	0.29	0.05	0.56	0.66*	0.70*	0.71*	1	0.46	0.09	0	-0.41	0.26	-0.4	0.75*	-0.16	-0.43	0.29	0.83*
GalUR17	-0.51	-0.58	0.12	0.4	0.48	-0.54	-0.36	0.62	-0.39	0.04	0.14	-0.04	0.1	0.01	0.46	1	0.11	-0.38	-0.37	0.71*	-0.32	-0.02	-0.33	-0.34	0.67*	0.11
AO	-0.15	-0.22	0.38	0.2	-0.22	-0.6	-0.48	0	-0.54	0.99*	-0.02	-0.25	-0.17	-0.37	0.09	0.11	1	-0.61	-0.58	0.24	-0.66*	-0.34	-0.63*	-0.56	0.37	-0.29
APX1	0.28	0.37	-0.37	-0.59	0.11	0.54	0.67*	-0.29	0.84*	-0.59	-0.35	0.57	0.05	0.36	0	-0.38	-0.61	1	0.87	-0.05	0.47	0.32	0.92*	0.78*	-0.73*	0.43
APX2	0.15	0.25	-0.55	-0.74*	-0.22	0.63*	0.74*	-0.58	0.51	-0.56	-0.6	0.21	-0.35	-0.04	-0.41	-0.37	-0.58	0.87*	1	-0.05	0.66*	-0.14	0.93*	0.96*	-0.71*	-0.05
APX3	-0.55	-0.58	-0.16	-0.08	0.39	-0.58	-0.15	0.2	-0.17	0.19	-0.44	0.08	-0.07	-0.08	0.26	0.71*	0.24	-0.05	-0.05	1	-0.46	-0.15	-0.12	-0.07	0.29	0.07
APX4	-0.02	0.06	-0.53	-0.45	-0.25	0.51	0.44	-0.46	0.26	-0.64*	-0.08	0.15	-0.2	0.14	-0.4	-0.32	-0.66*	0.47	0.66	-0.46	1	-0.12	0.64*	0.76*	-0.22	-0.19
MDHAR1	0.21	0.21	0.17	0.2	0.57	-0.07	-0.12	0.54	0.71*	-0.32	0.58	0.75*	0.92*	0.88*	0.75*	-0.02	-0.34	0.32	-0.14	-0.15	-0.12	1	0.09	-0.22	-0.06	0.94*
MDHAR2	0.3	0.39	-0.38	-0.65*	-0.12	0.65*	0.84*	-0.39	0.62	-0.62	-0.39	0.43	-0.19	0.18	-0.16	-0.33	-0.63*	0.92*	0.93	-0.12	0.64*	0.09	1	0.92*	-0.71*	0.21
MDHAR3	0.09	0.19	-0.57	-0.79*	-0.3	0.56	0.78*	-0.62	0.39	-0.54	-0.59	0.24	-0.41	-0.01	-0.43	-0.34	-0.56	0.78*	0.96	-0.07	0.76*	-0.22	0.92*	1	-0.61	-0.13
DHAR1	-0.68*	-0.76*	0.08	0.55	0.34	-0.75*	-0.75*	0.42	-0.49	0.33	0.49	-0.13	0.21	0.07	0.29	0.67*	0.37	-0.73*	-0.71	0.29	-0.22	-0.06	-0.71*	-0.61	1	-0.08
DHAR2	0.22	0.21	0.24	0.2	0.69*	-0.08	0.03	0.59	0.73*	-0.3	0.47	0.80*	0.78*	0.84*	0.83*	0.11	-0.29	0.43	-0.05	0.07	-0.19	0.94*	0.21	-0.13	-0.08	1
Asterisks indicate significant Pearson's correlation coefficient at level p ≤ 0.05

## Sheet: Table S2
Table S2. Correlation matrix analysis of metabolite levels and gene expression in the pulp of Valencia Late orange fruit (Citrus sinensis) during fruit development and maturation. Pearson's correlation coefficients were calculated using the "cormat" function in RStudio. For more details, see section “Materials and Methods.”
	TOTAL	AsA	DHA	GMP	GME	GGP	GPP	GalDH	GalLDH	MIOX	GalUR5	GalUR8	GalUR10	GalUR12	GalUR14	GalUR17	AO	APX1	APX2	APX3	APX4	MDHAR1	MDHAR2	MDHAR3	DHAR1	DHAR2
TOTAL	1	0.99*	0.31	-0.43	-0.61	-0.43	-0.47	-0.70*	-0.45	-0.93*	-0.88*	-0.01	-0.81*	-0.75*	-0.21	-0.89*	-0.90*	-0.85*	0.35	-0.77*	0.01	-0.27	-0.07	-0.38	-0.73*	-0.61
AsA	0.99*	1	0.19	-0.41	-0.54	-0.39	-0.47	-0.64*	-0.51	-0.90*	-0.83*	-0.07	-0.74*	-0.67*	-0.24	-0.84*	-0.86*	-0.81*	0.27	-0.70*	-0.06	-0.27	-0.11	-0.38	-0.65*	-0.62
DHA	0.31	0.19	1	-0.26	-0.72*	-0.45	-0.12	-0.69*	0.36	-0.50	-0.59	0.45	-0.76*	-0.81*	0.2	-0.62	-0.56	-0.51	0.74*	-0.76*	0.59	-0.05	0.24	-0.07	-0.77*	-0.03
GMP	-0.43	-0.41	-0.26	1	0.43	0.16	0.53	0.71*	0.65*	0.48	0.68*	0.26	0.52	0.47	0.47	0.53	0.56	0.6	-0.19	0.38	-0.05	0.61	0.49	0.65*	0.57	0.58
GME	-0.61	-0.54	-0.72*	0.43	1	0.70*	0.57	0.73*	0	0.6	0.82*	-0.25	0.77*	0.75*	-0.1	0.76*	0.65*	0.72*	-0.49	0.85*	-0.15	0.27	0.01	0.47	0.77*	0.33
GGP	-0.43	-0.39	-0.45	0.16	0.70*	1	0.74*	0.29	0.13	0.41	0.52	0.19	0.47	0.36	0.2	0.53	0.39	0.57	-0.01	0.74*	0.36	0.59	0.41	0.61	0.42	0.56
GPP	-0.47	-0.47	-0.12	0.53	0.57	0.74*	1	0.29	0.57	0.36	0.56	0.64*	0.34	0.25	0.6	0.41	0.34	0.65*	0.33	0.5	0.64*	0.87*	0.75*	0.97*	0.26	0.87*
GalDH	-0.70*	-0.64*	-0.69*	0.71*	0.73*	0.29	0.29	1	0.28	0.84*	0.92*	-0.29	0.94*	0.90*	0.01	0.90*	0.91*	0.80*	-0.75*	0.80*	-0.49	0.21	-0.04	0.29	0.97*	0.36
GalLDH	-0.45	-0.51	0.36	0.65*	0	0.13	0.57	0.28	1	0.41	0.39	0.62	0.19	0.03	0.66*	0.32	0.4	0.43	0.3	0.13	0.47	0.65*	0.72*	0.64*	0.16	0.79*
MIOX	-0.93*	-0.90*	-0.5	0.48	0.6	0.41	0.36	0.84*	0.41	1	0.90*	-0.09	0.93*	0.85*	0.16	0.95*	0.99*	0.86*	-0.55	0.85*	-0.23	0.25	0.03	0.29	0.87*	0.56
GalUR5	-0.88*	-0.83*	-0.59	0.68*	0.82*	0.52	0.56	0.92*	0.39	0.90*	1	-0.06	0.94*	0.89*	0.2	0.96*	0.94*	0.94*	-0.53	0.89*	-0.17	0.4	0.15	0.51	0.91*	0.6
GalUR8	-0.01	-0.07	0.45	0.26	-0.25	0.19	0.64*	-0.29	0.62	-0.09	-0.06	1	-0.26	-0.31	0.88*	-0.19	-0.16	0.17	0.80*	-0.16	0.84*	0.80*	0.86*	0.70*	-0.37	0.73*
GalUR10	-0.81*	-0.74*	-0.76*	0.52	0.77*	0.47	0.34	0.94*	0.19	0.93*	0.94*	-0.26	1	0.96*	0.03	0.97*	0.96*	0.87*	-0.73*	0.94*	-0.41	0.22	-0.06	0.27	0.98*	0.43
GalUR12	-0.75*	-0.67*	-0.81*	0.47	0.75*	0.36	0.25	0.90*	0.03	0.85*	0.89*	-0.31	0.96*	1	0.02	0.90*	0.89*	0.82*	-0.74*	0.87*	-0.49	0.13	-0.16	0.2	0.92*	0.31
GalUR14	-0.21	-0.24	0.2	0.47	-0.1	0.2	0.6	0.01	0.66*	0.16	0.2	0.88*	0.03	0.02	1	0.09	0.12	0.37	0.52	0.07	0.59	0.82*	0.87*	0.70*	-0.1	0.78*
GalUR17	-0.89*	-0.84*	-0.62	0.53	0.76*	0.53	0.41	0.90*	0.32	0.95*	0.96*	-0.19	0.97*	0.90*	0.09	1	0.97*	0.90*	-0.64*	0.93*	-0.27	0.29	0.03	0.33	0.94*	0.5
AO	-0.90*	-0.86*	-0.56	0.56	0.65*	0.39	0.34	0.91*	0.4	0.99*	0.94*	-0.16	0.96*	0.89*	0.12	0.97*	1	0.87*	-0.63	0.86*	-0.31	0.24	0.01	0.29	0.93*	0.52
APX1	-0.85*	-0.81*	-0.51	0.6	0.72*	0.57	0.65	0.80*	0.43	0.86*	0.94*	0.17	0.87*	0.82*	0.37	0.90*	0.87*	1	-0.37	0.87*	0.02	0.55	0.27	0.59	0.79*	0.73*
APX2	0.35	0.27	0.74*	-0.19	-0.49	-0.01	0.33	-0.75*	0.3	-0.55	-0.53	0.80*	-0.73*	-0.74*	0.52	-0.64	-0.63	-0.37	1	-0.57	0.89*	0.39	0.6	0.37	-0.80*	0.28
APX3	-0.77*	-0.70*	-0.76*	0.38	0.85*	0.74*	0.5	0.8*	0.13	0.85*	0.89*	-0.16	0.94*	0.87*	0.07	0.93*	0.86*	0.87*	-0.57	1	-0.19	0.35	0.07	0.39	0.88*	0.5
APX4	0.01	-0.06	0.59	-0.05	-0.15	0.36	0.64*	-0.49	0.47	-0.23	-0.17	0.84*	-0.41	-0.49	0.59	-0.27	-0.31	0.02	0.89*	-0.19	1	0.61	0.72*	0.62	-0.51	0.57
MDHAR1	-0.27	-0.27	-0.05	0.61	0.27	0.59	0.87*	0.21	0.65*	0.25	0.4	0.80*	0.22	0.13	0.82*	0.29	0.24	0.55	0.39	0.35	0.61	1	0.91*	0.91*	0.16	0.88*
MDHAR2	-0.07	-0.11	0.24	0.49	0.01	0.41	0.75*	-0.04	0.72*	0.03	0.15	0.86*	-0.06	-0.16	0.87*	0.03	0.01	0.27	0.6	0.07	0.72*	0.91*	1	0.83*	-0.12	0.78*
MDHAR3	-0.38	-0.38	-0.07	0.65*	0.47	0.61	0.97*	0.29	0.64*	0.29	0.51	0.70*	0.27	0.2	0.70*	0.33	0.29	0.59	0.37	0.39	0.62	0.91*	0.83*	1	0.21	0.87*
DHAR1	-0.73*	-0.65*	-0.77*	0.57	0.77*	0.42	0.26	0.97*	0.16	0.87*	0.91*	-0.37	0.98*	0.92*	-0.1	0.94*	0.93*	0.79*	-0.80*	0.88*	-0.51	0.16	-0.12	0.21	1	0.32
DHAR2	-0.61	-0.62	-0.03	0.58	0.33	0.56	0.87*	0.36	0.79*	0.56	0.6	0.73*	0.43	0.31	0.78*	0.5	0.52	0.73*	0.28	0.5	0.57	0.88*	0.78*	0.87*	0.32	1
Asterisks indicate significant Pearson's correlation coefficient at level p ≤ 0.05

## Sheet: Table S3
Table S3. List of putative transcription factor binding sites identified (p-value ≤ 0.05) in the promoter region of 23 genes involved in AsA metabolism in Citrus sinensis, obtained by comparison with the matrices of the MatInspector database version 9.4 (Genomatix software suite version 3.7). Total matches indicate the number of matches found in all input sequences and common to a number of genes…
Matrix Family	Detailed matrix information	p-value	Total matches	Genes containing the TF	Matches per gene
					GMP	GME	GGP	GPP	GalDH	GalLDH	GalUR5	GalUR8	GalUR10	GalUR12	GalUR14	GalUR17	MIOX	MDHAR1	MDHAR2	MDHAR3	DHAR1	DHAR2	AO	APX1	APX2	APX3	APX4
ABRE	ABA response elements	0.00763514	34	16	1	0	1	0	0	0	3	3	0	1	4	4	1	0	1	3	1	2	0	1	3	2	3
ASRC	AS1/AS2 repressor complex	0.0194956	25	17	1	1	0	3	2	2	0	2	1	2	1	2	1	1	1	2	0	0	0	1	1	0	1
ATAF	ATAF-like NAC domain containing proteins	0.0112437	2	2	0	0	0	0	0	0	1	0	0	0	0	0	1	0	0	0	0	0	0	0	0	0	0
FLO2	Floral homeotic protein APETALA 2	0.0186671	20	15	1	2	1	2	0	1	3	1	0	1	0	1	1	1	0	2	1	0	0	1	1	0	0
GTBX	GT-box elements	0.0134609	112	23	3	5	3	3	6	10	5	2	6	14	4	1	4	12	1	5	7	5	4	1	2	6	3
HMGF	High mobility group factors	0.000225533	29	16	1	0	0	0	3	1	1	1	0	2	1	0	1	4	1	0	2	1	1	2	0	4	3
IDDF	ID domain factors	0.049587	16	13	3	1	0	1	0	1	0	2	0	0	1	1	0	1	0	1	1	0	0	1	0	1	1
SEF4	Soybean embryo factor 4	0.00716864	12	10	0	1	0	0	0	1	1	0	0	2	0	0	1	1	0	1	1	0	0	0	0	2	1
STKM	Storekeeper motif	0.0466536	16	12	2	0	0	1	1	1	0	1	0	0	1	0	1	1	0	2	1	0	2	0	0	2	0
SURE	Sugar response elements, SURE and SURE-like sequences in plant promoters	0.00168968	1	1	0	0	0	0	0	0	0	0	1	0	0	0	0	0	0	0	0	0	0	0	0	0	0

## Sheet: Table S4
Table S4. Detailed information about the putative transcription factor binding sites identified (p-value ≤ 0.05) in the promoter regions of 23 genes involved in AsA metabolism in Citrus sinensis.
Seq. name	Matrix Family	Detailed Family Information	Matrix	Detailed Matrix Information	Opt.	Start position	End position	Anchor position	Strand	Core sim.	Matrix sim.	Mat. sim. - opt.	Evidence #	Evidence	Sequence
GMP	IDDF	ID domain factors	ID1.01	Maize INDETERMINATE1 zinc finger protein	0.92	57	69	63	+	1	0.995	0.075	0		cattTTGTcgttt
GMP	HMGF	High mobility group factors	HMG_IY.01	High mobility group I/Y-like proteins	0.89	127	141	134	-	1	0.895	0.005	0		ttctTATTttatgat
GMP	IDDF	ID domain factors	ID1.01	Maize INDETERMINATE1 zinc finger protein	0.92	144	156	150	+	1	0.992	0.072	0		gattTTGTcgctc
GMP	ABRE	ABA response elements	ABRE.01	ABA response elements	0.82	261	277	269	-	1	0.84	0.02	0		ttcaaatACGTgtcttg
GMP	ASRC	AS1/AS2 repressor complex	AS1_AS2_II.01	AS1/AS2 repressor complex binding motif II	0.86	270	278	274	+	1	0.894	0.034	0		tatTTGAat
GMP	GTBX	GT-box elements	SBF1.01	SBF-1	0.87	300	316	308	+	1	0.873	0.003	0		atcggctTTAAatattt
GMP	FLO2	Floral homeotic protein APETALA 2	AP2.01	APETALA2	0.87	311	329	320	+	1	0.91	0.04	0		atatttgatgtTTGTtttt
GMP	STKM	Storekeeper motif	STK.01	Storekeeper (STK), plant specific DNA binding protein important for tuber-specific and sucrose-inducible gene expression	0.85	342	356	349	-	0.786	0.863	0.013	0		cttGAAAcaatttca
GMP	STKM	Storekeeper motif	STK.01	Storekeeper (STK), plant specific DNA binding protein important for tuber-specific and sucrose-inducible gene expression	0.85	418	432	425	-	0.786	0.875	0.025	0		tctGAAAcaatttaa
GMP	IDDF	ID domain factors	ID1.01	Maize INDETERMINATE1 zinc finger protein	0.92	480	492	486	+	1	0.947	0.027	0		ctttTTGTcacaa
GMP	GTBX	GT-box elements	SBF1.01	SBF-1	0.87	517	533	525	-	1	0.878	0.008	0		catattaTTAAaagatg
GMP	GTBX	GT-box elements	S1F.01	S1F, site 1 binding factor of spinach rps1 promoter	0.79	528	544	536	-	1	0.859	0.069	0		atgcATGGaaacatatt
GME	SEF4	Soybean embryo factor 4	SEF4.01	Soybean embryo factor 4	0.98	221	231	226	+	1	0.988	0.008	0		gaTTTTtattt
GME	FLO2	Floral homeotic protein APETALA 2	AP2.01	APETALA2	0.87	219	237	228	+	1	0.886	0.016	0		gagatttttatTTGTtcat
GME	FLO2	Floral homeotic protein APETALA 2	AP2.01	APETALA2	0.87	241	259	250	+	1	0.897	0.027	0		ttcccaaatatTTGTtact
GME	GTBX	GT-box elements	S1F.01	S1F, site 1 binding factor of spinach rps1 promoter	0.79	302	318	310	-	1	0.793	0.003	0		taacATGGatagaataa
GME	GTBX	GT-box elements	GT1.01	GT1-Box binding factors with a trihelix DNA-binding domain	0.85	318	334	326	-	1	0.858	0.008	0		gcatatGTTAatatgct
GME	GTBX	GT-box elements	GT2_GT3.01	GT2-box and GT3-box motifs	0.92	379	395	387	+	1	0.96	0.04	0		ataatgGTAAttctctt
GME	GTBX	GT-box elements	S1F.01	S1F, site 1 binding factor of spinach rps1 promoter	0.79	429	445	437	-	1	0.798	0.008	0		attaATGGaataacgca
GME	ASRC	AS1/AS2 repressor complex	AS1_AS2_II.01	AS1/AS2 repressor complex binding motif II	0.86	513	521	517	+	1	0.932	0.072	0		tctTTGAtt
GME	GTBX	GT-box elements	S1F.01	S1F, site 1 binding factor of spinach rps1 promoter	0.79	515	531	523	+	0.75	0.815	0.025	0		tttgATTGaaacaccaa
GME	IDDF	ID domain factors	ID1.01	Maize INDETERMINATE1 zinc finger protein	0.92	567	579	573	+	1	0.942	0.022	0		tattTTGTctgac
GGP	GTBX	GT-box elements	SBF1.01	SBF-1	0.87	131	147	139	-	1	0.892	0.022	0		tcagaacTTAAaatctt
GGP	GTBX	GT-box elements	GT2_GT3.01	GT2-box and GT3-box motifs	0.92	203	219	211	+	1	1	0.08	1	part of model match of GTBX_GTBX_01	ggggggGTAAaacccgg
GGP	GTBX	GT-box elements	GT3A.01	Trihelix DNA-binding factor GT-3a	0.83	249	265	257	-	1	0.86	0.03	0		agccgcGTTActctgtg
GGP	ABRE	ABA response elements	ABF1.03	ABA (abscisic acid) inducible transcriptional activator	0.82	328	344	336	+	1	0.848	0.028	0		acggcgggCGTGgcgct
GGP	FLO2	Floral homeotic protein APETALA 2	AP2.01	APETALA2	0.87	554	572	563	+	1	0.886	0.016	0		gttcttgttctTTGTttct
GPP	ASRC	AS1/AS2 repressor complex	AS1_AS2_II.01	AS1/AS2 repressor complex binding motif II	0.86	20	28	24	+	1	0.867	0.007	0		ttgTTGAaa
GPP	GTBX	GT-box elements	S1F.01	S1F, site 1 binding factor of spinach rps1 promoter	0.79	210	226	218	+	1	0.837	0.047	0		aatcATGGaattgattc
GPP	STKM	Storekeeper motif	STK.01	Storekeeper (STK), plant specific DNA binding protein important for tuber-specific and sucrose-inducible gene expression	0.85	353	367	360	+	1	0.88	0.03	0		tctTAAAaaattgag
GPP	IDDF	ID domain factors	ID1.01	Maize INDETERMINATE1 zinc finger protein	0.92	388	400	394	+	1	0.932	0.012	0		ccatTTGTctatc
GPP	FLO2	Floral homeotic protein APETALA 2	AP2.01	APETALA2	0.87	446	464	455	+	1	0.88	0.01	0		tattcacccttTTGTtcta
GPP	GTBX	GT-box elements	S1F.01	S1F, site 1 binding factor of spinach rps1 promoter	0.79	461	477	469	+	1	0.863	0.073	0		tctaATGGtataatata
GPP	ASRC	AS1/AS2 repressor complex	AS1_AS2_II.01	AS1/AS2 repressor complex binding motif II	0.86	503	511	507	+	1	0.906	0.046	0		tggTTGAtt
GPP	FLO2	Floral homeotic protein APETALA 2	AP2.01	APETALA2	0.87	514	532	523	+	1	0.877	0.007	0		atgatcattatTTGTtcat
GPP	GTBX	GT-box elements	ASIL1.01	Arabidopsis 6b-interacting protein 1-like 1	0.93	536	552	544	+	1	0.947	0.017	0		cttcatGTGAatgtctt
GPP	ASRC	AS1/AS2 repressor complex	AS1_AS2_II.01	AS1/AS2 repressor complex binding motif II	0.86	562	570	566	+	1	0.879	0.019	0		gctTTGAtt
GalDH	ASRC	AS1/AS2 repressor complex	AS1_AS2_II.01	AS1/AS2 repressor complex binding motif II	0.86	125	133	129	+	1	0.867	0.007	0		taaTTGAat
GalDH	HMGF	High mobility group factors	HMG_IY.01	High mobility group I/Y-like proteins	0.89	133	147	140	+	1	0.906	0.016	0		ttctTATTttattaa
GalDH	GTBX	GT-box elements	SBF1.01	SBF-1	0.87	192	208	200	-	1	0.929	0.059	0		ttaatgaTTAAaaataa
GalDH	GTBX	GT-box elements	SBF1.01	SBF-1	0.87	198	214	206	+	1	0.914	0.044	0		ttaatcaTTAAaaaatt
GalDH	STKM	Storekeeper motif	STK.01	Storekeeper (STK), plant specific DNA binding protein important for tuber-specific and sucrose-inducible gene expression	0.85	203	217	210	+	1	0.902	0.052	0		catTAAAaaatttat
GalDH	HMGF	High mobility group factors	HMG_IY.01	High mobility group I/Y-like proteins	0.89	211	225	218	+	1	0.951	0.061	0		aattTATTttatctt
GalDH	GTBX	GT-box elements	SBF1.01	SBF-1	0.87	240	256	248	+	1	0.873	0.003	0		ttttaaaTTAAaatttt
GalDH	HMGF	High mobility group factors	HMG_IY.02	High mobility group I/Y-like protein isolated from pea	1	259	273	266	-	1	1	0	0		tcttTATTttttgat
GalDH	GTBX	GT-box elements	SBF1.01	SBF-1	0.87	337	353	345	-	1	0.883	0.013	0		tgcattgTTAAttatac
GalDH	GTBX	GT-box elements	SBF1.01	SBF-1	0.87	446	462	454	+	1	0.879	0.009	0		tgaacagTTAAaaacta
GalDH	GTBX	GT-box elements	S1F.01	S1F, site 1 binding factor of spinach rps1 promoter	0.79	457	473	465	-	1	0.798	0.008	0		tcgaATGGaagtagttt
GalDH	ASRC	AS1/AS2 repressor complex	AS1_AS2_II.01	AS1/AS2 repressor complex binding motif II	0.86	489	497	493	-	1	0.879	0.019	0		tctTTGAta
GalLDH	GTBX	GT-box elements	SBF1.01	SBF-1	0.87	34	50	42	-	1	0.899	0.029	0		aatatgtTTAAaatgtg
GalLDH	ASRC	AS1/AS2 repressor complex	AS1_AS2_II.01	AS1/AS2 repressor complex binding motif II	0.86	67	75	71	-	1	0.879	0.019	0		tatTTGAtt
GalLDH	HMGF	High mobility group factors	HMG_IY.01	High mobility group I/Y-like proteins	0.89	65	79	72	-	1	0.93	0.04	0		aaatTATTtgattac
GalLDH	STKM	Storekeeper motif	STK.01	Storekeeper (STK), plant specific DNA binding protein important for tuber-specific and sucrose-inducible gene expression	0.85	67	81	74	+	0.833	0.87	0.02	0		aatCAAAtaatttct
GalLDH	FLO2	Floral homeotic protein APETALA 2	AP2.01	APETALA2	0.87	81	99	90	+	1	0.907	0.037	0		ttccaatatttTTGTtaaa
GalLDH	SEF4	Soybean embryo factor 4	SEF4.01	Soybean embryo factor 4	0.98	87	97	92	+	1	0.988	0.008	0		taTTTTtgtta
GalLDH	GTBX	GT-box elements	S1F.01	S1F, site 1 binding factor of spinach rps1 promoter	0.79	91	107	99	-	1	0.85	0.06	0		tttcATGGtttaacaaa
GalLDH	GTBX	GT-box elements	SBF1.01	SBF-1	0.87	148	164	156	+	1	0.889	0.019	0		atatttcTTAAaatcag
GalLDH	GTBX	GT-box elements	SBF1.01	SBF-1	0.87	179	195	187	+	1	0.878	0.008	0		gtactttTTAAaatcct
GalLDH	GTBX	GT-box elements	GT1.01	GT1-Box binding factors with a trihelix DNA-binding domain	0.85	259	275	267	+	0.969	0.858	0.008	0		gatgtaGTAAatcaccc
GalLDH	GTBX	GT-box elements	SBF1.01	SBF-1	0.87	396	412	404	-	1	0.913	0.043	0		ctaatccTTAAaaattc
GalLDH	GTBX	GT-box elements	GT2_GT3.01	GT2-box and GT3-box motifs	0.92	420	436	428	+	1	0.96	0.04	0		tttaggGTAAttaggta
GalLDH	GTBX	GT-box elements	GT2_GT3.01	GT2-box and GT3-box motifs	0.92	428	444	436	+	1	0.96	0.04	0		aattagGTAAttgcata
GalLDH	GTBX	GT-box elements	GT1.01	GT1-Box binding factors with a trihelix DNA-binding domain	0.85	481	497	489	-	0.969	0.859	0.009	0		atttatGTAAatagacc
GalLDH	IDDF	ID domain factors	ID1.01	Maize INDETERMINATE1 zinc finger protein	0.92	507	519	513	-	1	0.943	0.023	0		gaatTTGTcccca
GalLDH	ASRC	AS1/AS2 repressor complex	AS1_AS2_II.01	AS1/AS2 repressor complex binding motif II	0.86	521	529	525	+	1	0.867	0.007	0		tggTTGAaa
GalLDH	GTBX	GT-box elements	SBF1.01	SBF-1	0.87	583	599	591	+	1	0.884	0.014	0		tgaacagTTAAaaagat
GalUR5	FLO2	Floral homeotic protein APETALA 2	AP2.01	APETALA2	0.87	29	47	38	+	1	0.873	0.003	0		tcggaagttttTTGTttct
GalUR5	GTBX	GT-box elements	GT2_GT3.01	GT2-box and GT3-box motifs	0.92	55	71	63	-	1	1	0.08	0		tctaagGTAAaaagaga
GalUR5	ABRE	ABA response elements	ABF1.01	ABA (abscisic acid) inducible transcriptional activator	0.79	145	161	153	-	0.75	0.811	0.021	0		acatgACGCgtgactca
GalUR5	ATAF	ATAF-like NAC domain containing proteins	ATAF2.01	Arabidopsis NAC domain containing protein 81; ATAF2	0.94	195	219	207	+	1	0.972	0.032	0		aaaaaccaaaAAAAaaaaaacaaaa
GalUR5	FLO2	Floral homeotic protein APETALA 2	AP2.01	APETALA2	0.87	210	228	219	-	1	0.876	0.006	0		agccacattttTTGTtttt
GalUR5	SEF4	Soybean embryo factor 4	SEF4.01	Soybean embryo factor 4	0.98	246	256	251	-	1	0.994	0.014	0		caTTTTtatta
GalUR5	ABRE	ABA response elements	ABRE.01	ABA response elements	0.82	253	269	261	+	1	0.838	0.018	0		aatggtcACGTgttcct
GalUR5	ABRE	ABA response elements	ABF1.03	ABA (abscisic acid) inducible transcriptional activator	0.82	254	270	262	-	1	0.898	0.078	0		gaggaacaCGTGaccat
GalUR5	GTBX	GT-box elements	GT2_GT3.01	GT2-box and GT3-box motifs	0.92	315	331	323	-	1	0.96	0.04	0		agggggGTAAttttatt
GalUR5	FLO2	Floral homeotic protein APETALA 2	AP2.01	APETALA2	0.87	386	404	395	+	1	0.892	0.022	0		agttaaaaagtTTGTtact
GalUR5	GTBX	GT-box elements	S1F.01	S1F, site 1 binding factor of spinach rps1 promoter	0.79	417	433	425	-	1	0.806	0.016	0		taccATGGagacactat
GalUR5	HMGF	High mobility group factors	HMG_IY.02	High mobility group I/Y-like protein isolated from pea	1	458	472	465	-	1	1	0	0		ctttTATTtttaggt
GalUR5	GTBX	GT-box elements	GT3A.01	Trihelix DNA-binding factor GT-3a	0.83	534	550	542	-	1	0.902	0.072	0		gttacaGTTAcaagtct
GalUR5	GTBX	GT-box elements	GT3A.01	Trihelix DNA-binding factor GT-3a	0.83	540	556	548	-	1	0.889	0.059	0		caatatGTTAcagttac
GalUR8	GTBX	GT-box elements	ASIL1.01	Arabidopsis 6b-interacting protein 1-like 1	0.93	79	95	87	+	1	0.955	0.025	0		ctgaaaGTGAttgtggt
GalUR8	HMGF	High mobility group factors	HMG_IY.02	High mobility group I/Y-like protein isolated from pea	1	143	157	150	-	1	1	0	0		aattTATTtttgatg
GalUR8	STKM	Storekeeper motif	STK.01	Storekeeper (STK), plant specific DNA binding protein important for tuber-specific and sucrose-inducible gene expression	0.85	291	305	298	+	1	0.851	0.001	0		atgTAAAcaaataaa
GalUR8	FLO2	Floral homeotic protein APETALA 2	AP2.01	APETALA2	0.87	293	311	302	-	1	0.872	0.002	0		aaaggttttatTTGTttac
GalUR8	IDDF	ID domain factors	ID1.01	Maize INDETERMINATE1 zinc finger protein	0.92	358	370	364	-	1	0.947	0.027	0		ttttTTGTctaag
GalUR8	ASRC	AS1/AS2 repressor complex	AS1_AS2_II.01	AS1/AS2 repressor complex binding motif II	0.86	416	424	420	+	1	0.867	0.007	0		tttTTGAat
GalUR8	ABRE	ABA response elements	ABF1.03	ABA (abscisic acid) inducible transcriptional activator	0.82	456	472	464	+	1	0.865	0.045	0		tcaaaataCGTGgcatc
GalUR8	ASRC	AS1/AS2 repressor complex	AS1_AS2_II.01	AS1/AS2 repressor complex binding motif II	0.86	472	480	476	+	1	0.892	0.032	0		ccgTTGAgt
GalUR8	IDDF	ID domain factors	ID1.01	Maize INDETERMINATE1 zinc finger protein	0.92	480	492	486	-	1	0.953	0.033	0		ttttTTGTcagta
GalUR8	ABRE	ABA response elements	ABRE.01	ABA response elements	0.82	507	523	515	+	1	0.826	0.006	0		gggtgtgACGTggtggt
GalUR8	GTBX	GT-box elements	SBF1.01	SBF-1	0.87	518	534	526	+	1	0.881	0.011	0		ggtggtaTTAAagtaaa
GalUR8	ABRE	ABA response elements	ABRE.01	ABA response elements	0.82	563	579	571	-	1	0.82	0	0		tgctgcaACGTcgcagc
GalUR10	GTBX	GT-box elements	SBF1.01	SBF-1	0.87	46	62	54	+	1	0.897	0.027	0		cttacaaTTAAattttg
GalUR10	ASRC	AS1/AS2 repressor complex	AS1_AS2_II.01	AS1/AS2 repressor complex binding motif II	0.86	168	176	172	+	1	0.892	0.032	0		ttgTTGAgt
GalUR10	GTBX	GT-box elements	GT3A.01	Trihelix DNA-binding factor GT-3a	0.83	212	228	220	+	1	0.871	0.041	0		ctaagaGTTAcataggt
GalUR10	GTBX	GT-box elements	S1F.01	S1F, site 1 binding factor of spinach rps1 promoter	0.79	271	287	279	-	1	0.791	0.001	0		gttaATGGaaggcacat
GalUR10	GTBX	GT-box elements	GT1.01	GT1-Box binding factors with a trihelix DNA-binding domain	0.85	277	293	285	-	1	0.869	0.019	0		tgatagGTTAatggaag
GalUR10	GTBX	GT-box elements	S1F.01	S1F, site 1 binding factor of spinach rps1 promoter	0.79	493	509	501	+	1	0.8	0.01	0		tcatATGGaaaaagctt
GalUR10	SURE	Sugar response elements, SURE and SURE-like sequences in plant promoters	SURE.01	Sugar responsive elements	0.99	526	538	532	-	1	1	0.01	0		aaataAAAAaaaa
GalUR10	GTBX	GT-box elements	S1F.01	S1F, site 1 binding factor of spinach rps1 promoter	0.79	548	564	556	+	1	0.868	0.078	0		ttttATGGtagtttcag
GalUR12	GTBX	GT-box elements	SBF1.01	SBF-1	0.87	12	28	20	+	1	0.897	0.027	0		attataaTTAAtaacca
GalUR12	GTBX	GT-box elements	SBF1.01	SBF-1	0.87	13	29	21	-	1	0.919	0.049	0		ttggttaTTAAttataa
GalUR12	GTBX	GT-box elements	GT1.01	GT1-Box binding factors with a trihelix DNA-binding domain	0.85	16	32	24	-	1	0.897	0.047	0		actttgGTTAttaatta
GalUR12	HMGF	High mobility group factors	HMG_IY.01	High mobility group I/Y-like proteins	0.89	32	46	39	+	1	0.892	0.002	0		taaaTATTttatgtt
GalUR12	ASRC	AS1/AS2 repressor complex	AS1_AS2_II.01	AS1/AS2 repressor complex binding motif II	0.86	107	115	111	+	1	0.867	0.007	0		tctTTGAag
GalUR12	GTBX	GT-box elements	SBF1.01	SBF-1	0.87	109	125	117	+	1	0.873	0.003	0		tttgaagTTAAcaattt
GalUR12	GTBX	GT-box elements	SBF1.01	SBF-1	0.87	163	179	171	+	1	0.894	0.024	0		aatatacTTAAaaatat
GalUR12	GTBX	GT-box elements	SBF1.01	SBF-1	0.87	187	203	195	-	1	0.892	0.022	0		tttatacTTAAtataat
GalUR12	GTBX	GT-box elements	SBF1.01	SBF-1	0.87	217	233	225	+	1	0.889	0.019	0		atcaataTTAAaaagtt
GalUR12	GTBX	GT-box elements	GT3A.01	Trihelix DNA-binding factor GT-3a	0.83	225	241	233	+	1	0.889	0.059	0		taaaaaGTTActacttc
GalUR12	GTBX	GT-box elements	GT1.01	GT1-Box binding factors with a trihelix DNA-binding domain	0.85	250	266	258	-	0.969	0.905	0.055	0		cctaaaGTAAattttga
GalUR12	GTBX	GT-box elements	ASIL1.01	Arabidopsis 6b-interacting protein 1-like 1	0.93	281	297	289	+	1	0.98	0.05	0		ctaaaaGTGAttttttt
GalUR12	GTBX	GT-box elements	SBF1.01	SBF-1	0.87	290	306	298	+	1	0.875	0.005	0		attttttTTAAaaaaat
GalUR12	FLO2	Floral homeotic protein APETALA 2	AP2.01	APETALA2	0.87	312	330	321	-	1	0.9	0.03	0		aaaaattaattTTGTtggt
GalUR12	SEF4	Soybean embryo factor 4	SEF4.01	Soybean embryo factor 4	0.98	324	334	329	+	1	0.992	0.012	0		aaTTTTtatta
GalUR12	GTBX	GT-box elements	SBF1.01	SBF-1	0.87	330	346	338	-	1	0.887	0.017	0		gtaatttTTAAataata
GalUR12	SEF4	Soybean embryo factor 4	SEF4.01	Soybean embryo factor 4	0.98	387	397	392	+	1	0.986	0.006	0		taTTTTtattt
GalUR12	HMGF	High mobility group factors	HMG_IY.02	High mobility group I/Y-like protein isolated from pea	1	389	403	396	+	1	1	0	0		ttttTATTttttaat
GalUR12	GTBX	GT-box elements	SBF1.01	SBF-1	0.87	401	417	409	-	1	0.919	0.049	0		tgagtggTTAAtaaatt
GalUR12	ASRC	AS1/AS2 repressor complex	AS1_AS2_II.01	AS1/AS2 repressor complex binding motif II	0.86	434	442	438	-	1	0.867	0.007	0		aagTTGAat
GalUR12	ABRE	ABA response elements	ABF1.03	ABA (abscisic acid) inducible transcriptional activator	0.82	512	528	520	+	1	0.893	0.073	0		accagtaaCGTGgcaag
GalUR12	GTBX	GT-box elements	S1F.01	S1F, site 1 binding factor of spinach rps1 promoter	0.79	550	566	558	+	1	0.797	0.007	0		agttATGGtatatatac
GalUR14	ASRC	AS1/AS2 repressor complex	AS1_AS2_II.01	AS1/AS2 repressor complex binding motif II	0.86	52	60	56	+	1	0.932	0.072	0		tcgTTGAca
GalUR14	ABRE	ABA response elements	ABF1.03	ABA (abscisic acid) inducible transcriptional activator	0.82	62	78	70	+	1	0.889	0.069	0		actcctgaCGTGgcttt
GalUR14	HMGF	High mobility group factors	HMG_IY.01	High mobility group I/Y-like proteins	0.89	192	206	199	-	1	0.9	0.01	0		atttTATTtgatgcg
GalUR14	GTBX	GT-box elements	S1F.01	S1F, site 1 binding factor of spinach rps1 promoter	0.79	200	216	208	-	0.75	0.795	0.005	0		tttaATTGtaattttat
GalUR14	GTBX	GT-box elements	SBF1.01	SBF-1	0.87	205	221	213	+	1	0.875	0.005	0		attacaaTTAAaagtgt
GalUR14	ABRE	ABA response elements	ABRE.01	ABA response elements	0.82	288	304	296	+	1	0.895	0.075	0		ctgtttcACGTgtgagt
GalUR14	ABRE	ABA response elements	ABRE.01	ABA response elements	0.82	289	305	297	-	1	0.824	0.004	0		aactcacACGTgaaaca
GalUR14	GTBX	GT-box elements	GT3A.01	Trihelix DNA-binding factor GT-3a	0.83	300	316	308	-	1	0.843	0.013	0		gcatctGTTAcaactca
GalUR14	IDDF	ID domain factors	ID1.01	Maize INDETERMINATE1 zinc finger protein	0.92	316	328	322	-	1	0.942	0.022	0		aggtTTGTccgag
GalUR14	GTBX	GT-box elements	SBF1.01	SBF-1	0.87	382	398	390	+	1	0.935	0.065	0		tttgtgaTTAAagaaaa
GalUR14	ABRE	ABA response elements	ABF1.03	ABA (abscisic acid) inducible transcriptional activator	0.82	431	447	439	-	1	0.863	0.043	0		atgactaaCGTGgcttt
GalUR14	STKM	Storekeeper motif	STK.01	Storekeeper (STK), plant specific DNA binding protein important for tuber-specific and sucrose-inducible gene expression	0.85	517	531	524	-	1	0.851	0.001	0		ttaTAAAgcattgca
GalUR17	IDDF	ID domain factors	ID1.01	Maize INDETERMINATE1 zinc finger protein	0.92	153	165	159	-	1	0.939	0.019	0		cactTTGTcactg
GalUR17	ABRE	ABA response elements	ABRE.01	ABA response elements	0.82	280	296	288	+	1	0.828	0.008	0		gtaccgcACGTgtattt
GalUR17	ABRE	ABA response elements	ABF1.03	ABA (abscisic acid) inducible transcriptional activator	0.82	296	312	304	-	1	0.823	0.003	0		tgagatacCGTGaccca
GalUR17	ASRC	AS1/AS2 repressor complex	AS1_AS2_II.01	AS1/AS2 repressor complex binding motif II	0.86	320	328	324	-	1	0.906	0.046	0		ttgTTGAct
GalUR17	FLO2	Floral homeotic protein APETALA 2	AP2.01	APETALA2	0.87	339	357	348	+	1	0.919	0.049	0		aaacttcccatTTGTtttt
GalUR17	ASRC	AS1/AS2 repressor complex	AS1_AS2_II.01	AS1/AS2 repressor complex binding motif II	0.86	365	373	369	-	1	0.986	0.126	0		tcgTTGAtt
GalUR17	ABRE	ABA response elements	ABRE.01	ABA response elements	0.82	404	420	412	+	1	0.961	0.141	0		gtttcacACGTggcagc
GalUR17	ABRE	ABA response elements	ABRE.01	ABA response elements	0.82	405	421	413	-	1	0.887	0.067	0		cgctgccACGTgtgaaa
GalUR17	GTBX	GT-box elements	GT2_GT3.01	GT2-box and GT3-box motifs	0.92	518	534	526	-	1	1	0.08	0		ccagagGTAAaagcagg
MIOX	GTBX	GT-box elements	GT3A.01	Trihelix DNA-binding factor GT-3a	0.83	52	68	60	+	1	0.906	0.076	0		tttataGTTActtttat
MIOX	GTBX	GT-box elements	GT1.01	GT1-Box binding factors with a trihelix DNA-binding domain	0.85	72	88	80	+	0.844	0.87	0.02	0		tattatGTCAatattta
MIOX	SEF4	Soybean embryo factor 4	SEF4.01	Soybean embryo factor 4	0.98	263	273	268	+	1	0.99	0.01	0		gcTTTTtatta
MIOX	HMGF	High mobility group factors	HMG_IY.01	High mobility group I/Y-like proteins	0.89	282	296	289	-	1	0.92	0.03	0		gtatTATTttatcac
MIOX	ASRC	AS1/AS2 repressor complex	AS1_AS2_II.01	AS1/AS2 repressor complex binding motif II	0.86	322	330	326	-	1	0.932	0.072	0		tctTTGAtt
MIOX	GTBX	GT-box elements	GT2_GT3.01	GT2-box and GT3-box motifs	0.92	380	396	388	+	1	1	0.08	0		gatatgGTAAaatacaa
MIOX	GTBX	GT-box elements	S1F.01	S1F, site 1 binding factor of spinach rps1 promoter	0.79	415	431	423	+	1	0.874	0.084	0		tttcATGGaaggacttg
MIOX	STKM	Storekeeper motif	STK.01	Storekeeper (STK), plant specific DNA binding protein important for tuber-specific and sucrose-inducible gene expression	0.85	433	447	440	+	0.833	0.857	0.007	0		gacCAAAgaattctc
MIOX	ABRE	ABA response elements	ABRE.01	ABA response elements	0.82	461	477	469	-	0.75	0.822	0.002	0		tatttatAAGTggccgg
MIOX	FLO2	Floral homeotic protein APETALA 2	AP2.01	APETALA2	0.87	532	550	541	+	1	0.887	0.017	0		tttcttgcattTTGTtttt
MIOX	ATAF	ATAF-like NAC domain containing proteins	ATAF2.01	Arabidopsis NAC domain containing protein 81; ATAF2	0.94	535	559	547	-	1	0.944	0.004	0		gagaagcaaaAAAAcaaaatgcaag
MDHAR1	FLO2	Floral homeotic protein APETALA 2	AP2.01	APETALA2	0.87	1	19	10	-	1	0.885	0.015	0		attaataatatTTGTtcag
MDHAR1	GTBX	GT-box elements	SBF1.01	SBF-1	0.87	8	24	16	+	1	0.886	0.016	0		aatattaTTAAtatgat
MDHAR1	GTBX	GT-box elements	SBF1.01	SBF-1	0.87	24	40	32	+	1	0.884	0.014	0		ttaatgaTTAAtaaata
MDHAR1	GTBX	GT-box elements	SBF1.01	SBF-1	0.87	43	59	51	+	1	0.903	0.033	0		aaaatagTTAAatttta
MDHAR1	GTBX	GT-box elements	SBF1.01	SBF-1	0.87	51	67	59	-	1	0.919	0.049	0		taaatggTTAAaattta
MDHAR1	HMGF	High mobility group factors	HMG_IY.02	High mobility group I/Y-like protein isolated from pea	1	97	111	104	-	1	1	0	0		ttttTATTttttaca
MDHAR1	SEF4	Soybean embryo factor 4	SEF4.01	Soybean embryo factor 4	0.98	188	198	193	+	1	0.983	0.003	0		taTTTTtaata
MDHAR1	GTBX	GT-box elements	SBF1.01	SBF-1	0.87	187	203	195	-	1	0.902	0.032	0		tttaataTTAAaaatat
MDHAR1	GTBX	GT-box elements	SBF1.01	SBF-1	0.87	192	208	200	+	1	0.881	0.011	0		tttaataTTAAataaga
MDHAR1	HMGF	High mobility group factors	HMG_IY.01	High mobility group I/Y-like proteins	0.89	195	209	202	-	1	0.906	0.016	0		ttctTATTtaatatt
MDHAR1	GTBX	GT-box elements	SBF1.01	SBF-1	0.87	247	263	255	-	1	0.892	0.022	0		aaaataaTTAAaaattt
MDHAR1	HMGF	High mobility group factors	HMG_IY.01	High mobility group I/Y-like proteins	0.89	254	268	261	+	1	0.926	0.036	0		taatTATTttttaat
MDHAR1	GTBX	GT-box elements	SBF1.01	SBF-1	0.87	258	274	266	-	1	0.927	0.057	0		tttataaTTAAaaaata
MDHAR1	GTBX	GT-box elements	SBF1.01	SBF-1	0.87	304	320	312	-	1	0.886	0.016	0		attttttTTAAaatact
MDHAR1	GTBX	GT-box elements	GT2_GT3.01	GT2-box and GT3-box motifs	0.92	339	355	347	-	1	0.96	0.04	0		ggttagGTAAtatgacg
MDHAR1	GTBX	GT-box elements	SBF1.01	SBF-1	0.87	366	382	374	+	1	0.883	0.013	0		cggttgaTTAAatttag
MDHAR1	IDDF	ID domain factors	ID1.01	Maize INDETERMINATE1 zinc finger protein	0.92	430	442	436	-	1	0.992	0.072	0		cgttTTGTccttt
MDHAR1	GTBX	GT-box elements	GT2_GT3.01	GT2-box and GT3-box motifs	0.92	437	453	445	+	1	0.96	0.04	0		aaaacgGTAAtaataca
MDHAR1	HMGF	High mobility group factors	HMG_IY.01	High mobility group I/Y-like proteins	0.89	451	465	458	+	1	0.933	0.043	0		acaaTATTttattac
MDHAR1	ASRC	AS1/AS2 repressor complex	AS1_AS2_II.01	AS1/AS2 repressor complex binding motif II	0.86	478	486	482	-	1	0.867	0.007	0		tctTTGAac
MDHAR1	STKM	Storekeeper motif	STK.01	Storekeeper (STK), plant specific DNA binding protein important for tuber-specific and sucrose-inducible gene expression	0.85	558	572	565	-	1	0.868	0.018	0		ctaTAAAcaaattct
MDHAR2	ABRE	ABA response elements	ABF1.01	ABA (abscisic acid) inducible transcriptional activator	0.79	244	260	252	+	0.75	0.855	0.065	0		gaacgACATgtggcaag
MDHAR2	GTBX	GT-box elements	GT1.01	GT1-Box binding factors with a trihelix DNA-binding domain	0.85	256	272	264	-	1	0.854	0.004	0		acttggGTTAcgcttgc
MDHAR2	ASRC	AS1/AS2 repressor complex	AS1_AS2_II.01	AS1/AS2 repressor complex binding motif II	0.86	393	401	397	+	1	0.894	0.034	0		gctTTGAat
MDHAR2	HMGF	High mobility group factors	HMG_IY.01	High mobility group I/Y-like proteins	0.89	531	545	538	+	1	0.896	0.006	0		ttaaTATTttattga
MDHAR3	FLO2	Floral homeotic protein APETALA 2	AP2.01	APETALA2	0.87	3	21	12	+	1	0.883	0.013	0		cactatcaaatTTGTtatt
MDHAR3	GTBX	GT-box elements	SBF1.01	SBF-1	0.87	62	78	70	+	1	0.881	0.011	0		tttttctTTAAaatagt
MDHAR3	STKM	Storekeeper motif	STK.01	Storekeeper (STK), plant specific DNA binding protein important for tuber-specific and sucrose-inducible gene expression	0.85	70	84	77	-	1	0.888	0.038	0		tatTAAActatttta
MDHAR3	FLO2	Floral homeotic protein APETALA 2	AP2.01	APETALA2	0.87	77	95	86	+	1	0.893	0.023	0		gtttaatatatTTGTtatt
MDHAR3	STKM	Storekeeper motif	STK.01	Storekeeper (STK), plant specific DNA binding protein important for tuber-specific and sucrose-inducible gene expression	0.85	114	128	121	-	1	0.854	0.004	0		tttTAAAcaatatga
MDHAR3	ASRC	AS1/AS2 repressor complex	AS1_AS2_II.01	AS1/AS2 repressor complex binding motif II	0.86	156	164	160	+	1	0.879	0.019	0		gctTTGAtt
MDHAR3	SEF4	Soybean embryo factor 4	SEF4.01	Soybean embryo factor 4	0.98	257	267	262	+	1	0.984	0.004	0		agTTTTtaata
MDHAR3	GTBX	GT-box elements	SBF1.01	SBF-1	0.87	255	271	263	+	1	0.897	0.027	0		atagtttTTAAtaaaat
MDHAR3	GTBX	GT-box elements	GT1.01	GT1-Box binding factors with a trihelix DNA-binding domain	0.85	286	302	294	-	1	0.855	0.005	1	part of model match of GTBX_MYCL_01	gatattGTTAttttcca
MDHAR3	GTBX	GT-box elements	GT3A.01	Trihelix DNA-binding factor GT-3a	0.83	356	372	364	+	1	0.889	0.059	0		tcatccGTTActgttgt
MDHAR3	IDDF	ID domain factors	ID1.01	Maize INDETERMINATE1 zinc finger protein	0.92	365	377	371	+	1	0.93	0.01	0		actgTTGTcgtgg
MDHAR3	ABRE	ABA response elements	ABF1.03	ABA (abscisic acid) inducible transcriptional activator	0.82	365	381	373	+	1	0.885	0.065	1	part of model match of ABRE_GBOX_01	actgttgtCGTGgccgc
MDHAR3	ABRE	ABA response elements	ABF1.02	ABA (abscisic acid) inducible transcriptional activator	0.8	412	428	420	+	1	0.8	0	0		gaccgCCACgtgtgtaa
MDHAR3	ABRE	ABA response elements	ABF1.01	ABA (abscisic acid) inducible transcriptional activator	0.79	413	429	421	-	1	0.895	0.105	0		tttacACACgtggcggt
MDHAR3	GTBX	GT-box elements	S1F.01	S1F, site 1 binding factor of spinach rps1 promoter	0.79	444	460	452	-	1	0.798	0.008	0		tgtaATGGtgccatttg
MDHAR3	ASRC	AS1/AS2 repressor complex	AS1_AS2_II.01	AS1/AS2 repressor complex binding motif II	0.86	565	573	569	+	1	0.892	0.032	0		tcgTTGAgc
DHAR1	GTBX	GT-box elements	SBF1.01	SBF-1	0.87	4	20	12	+	1	0.88	0.01	0		cttttacTTAAatatat
DHAR1	GTBX	GT-box elements	SBF1.01	SBF-1	0.87	58	74	66	+	1	0.871	0.001	0		aaaatacTTAAattagt
DHAR1	GTBX	GT-box elements	SBF1.01	SBF-1	0.87	73	89	81	-	1	0.886	0.016	0		tttcttaTTAAaagtac
DHAR1	HMGF	High mobility group factors	HMG_IY.02	High mobility group I/Y-like protein isolated from pea	1	150	164	157	+	1	1	0	0		tattTATTtttaatt
DHAR1	GTBX	GT-box elements	SBF1.01	SBF-1	0.87	152	168	160	+	1	0.875	0.005	0		tttatttTTAAtttaaa
DHAR1	STKM	Storekeeper motif	STK.01	Storekeeper (STK), plant specific DNA binding protein important for tuber-specific and sucrose-inducible gene expression	0.85	164	178	171	-	1	0.903	0.053	0		aaaTAAAaaatttaa
DHAR1	GTBX	GT-box elements	GT1.01	GT1-Box binding factors with a trihelix DNA-binding domain	0.85	198	214	206	-	1	0.865	0.015	0		tgttgaGTTAttttttc
DHAR1	SEF4	Soybean embryo factor 4	SEF4.01	Soybean embryo factor 4	0.98	305	315	310	-	1	0.994	0.014	0		caTTTTtatta
DHAR1	GTBX	GT-box elements	SBF1.01	SBF-1	0.87	324	340	332	+	1	0.881	0.011	0		aagatatTTAAaattaa
DHAR1	GTBX	GT-box elements	SBF1.01	SBF-1	0.87	331	347	339	-	1	0.94	0.07	0		gtggttgTTAAttttaa
DHAR1	ABRE	ABA response elements	ABRE.01	ABA response elements	0.82	354	370	362	-	1	0.933	0.113	0		taatattACGTggcaat
DHAR1	FLO2	Floral homeotic protein APETALA 2	AP2.01	APETALA2	0.87	423	441	432	-	1	0.878	0.008	0		ttccagcatttTTGTtgta
DHAR1	HMGF	High mobility group factors	HMG_IY.01	High mobility group I/Y-like proteins	0.89	525	539	532	+	1	0.893	0.003	0		tcatTATTtttttcg
DHAR1	IDDF	ID domain factors	ID1.01	Maize INDETERMINATE1 zinc finger protein	0.92	530	542	536	+	0.825	0.923	0.003	0		atttTTTTcgttg
DHAR2	GTBX	GT-box elements	GT3A.01	Trihelix DNA-binding factor GT-3a	0.83	7	23	15	-	1	0.83	0	0		tttcaaGTTAcaacaga
DHAR2	GTBX	GT-box elements	SBF1.01	SBF-1	0.87	92	108	100	+	1	0.878	0.008	0		ttattatTTAAaattta
DHAR2	GTBX	GT-box elements	SBF1.01	SBF-1	0.87	105	121	113	+	1	0.881	0.011	0		tttatatTTAAtatata
DHAR2	HMGF	High mobility group factors	HMG_IY.01	High mobility group I/Y-like proteins	0.89	129	143	136	+	1	0.927	0.037	0		ctttTATTtaataat
DHAR2	GTBX	GT-box elements	SBF1.01	SBF-1	0.87	130	146	138	-	1	0.908	0.038	0		ataattaTTAAataaaa
DHAR2	GTBX	GT-box elements	SBF1.01	SBF-1	0.87	229	245	237	-	1	0.911	0.041	0		aatgcagTTAAaaagtg
DHAR2	ABRE	ABA response elements	ABF1.02	ABA (abscisic acid) inducible transcriptional activator	0.8	489	505	497	+	1	0.802	0.002	0		agccgCCACgtgttgaa
DHAR2	ABRE	ABA response elements	ABF1.01	ABA (abscisic acid) inducible transcriptional activator	0.79	490	506	498	-	1	0.905	0.115	0		gttcaACACgtggcggc
AO	STKM	Storekeeper motif	STK.01	Storekeeper (STK), plant specific DNA binding protein important for tuber-specific and sucrose-inducible gene expression	0.85	19	33	26	+	1	0.892	0.042	0		agtTAAAaaattgaa
AO	GTBX	GT-box elements	GT3A.01	Trihelix DNA-binding factor GT-3a	0.83	25	41	33	-	0.75	0.84	0.01	0		tataatGTTTcaatttt
AO	GTBX	GT-box elements	S1F.01	S1F, site 1 binding factor of spinach rps1 promoter	0.79	60	76	68	+	1	0.842	0.052	0		tgtaATGGataaataat
AO	STKM	Storekeeper motif	STK.01	Storekeeper (STK), plant specific DNA binding protein important for tuber-specific and sucrose-inducible gene expression	0.85	66	80	73	+	1	0.904	0.054	0		ggaTAAAtaattttt
AO	GTBX	GT-box elements	SBF1.01	SBF-1	0.87	75	91	83	+	1	0.875	0.005	0		attttttTTAAaaaata
AO	HMGF	High mobility group factors	HMG_IY.01	High mobility group I/Y-like proteins	0.89	81	95	88	-	1	0.89	0	0		ttctTATTttttaaa
AO	GTBX	GT-box elements	S1F.01	S1F, site 1 binding factor of spinach rps1 promoter	0.79	220	236	228	-	1	0.79	0	0		ggtcATGGgcatataaa
APX1	GTBX	GT-box elements	GT3A.01	Trihelix DNA-binding factor GT-3a	0.83	25	41	33	+	1	0.836	0.006	0		aaagtgGTTAcatattc
APX1	ASRC	AS1/AS2 repressor complex	AS1_AS2_II.01	AS1/AS2 repressor complex binding motif II	0.86	38	46	42	-	1	0.867	0.007	0		tttTTGAat
APX1	HMGF	High mobility group factors	HMG_IY.01	High mobility group I/Y-like proteins	0.89	192	206	199	+	1	0.953	0.063	0		tattTATTttataaa
APX1	FLO2	Floral homeotic protein APETALA 2	AP2.01	APETALA2	0.87	328	346	337	+	1	0.914	0.044	0		atgttaatattTTGTtaca
APX1	HMGF	High mobility group factors	HMG_IY.01	High mobility group I/Y-like proteins	0.89	365	379	372	-	1	0.953	0.063	0		atatTATTttatcca
APX1	IDDF	ID domain factors	ID1.01	Maize INDETERMINATE1 zinc finger protein	0.92	442	454	448	-	1	0.971	0.051	0		gactTTGTcccta
APX1	ABRE	ABA response elements	ABF1.03	ABA (abscisic acid) inducible transcriptional activator	0.82	541	557	549	-	0.75	0.837	0.017	0		ttggattaCGAGgccca
APX2	ABRE	ABA response elements	ABF1.03	ABA (abscisic acid) inducible transcriptional activator	0.82	12	28	20	+	1	0.862	0.042	0		catgttatCGTGgcata
APX2	FLO2	Floral homeotic protein APETALA 2	AP2.01	APETALA2	0.87	121	139	130	-	1	0.897	0.027	0		acactgaaattTTGTtttt
APX2	GTBX	GT-box elements	ASIL1.01	Arabidopsis 6b-interacting protein 1-like 1	0.93	213	229	221	-	0.886	0.933	0.003	0		cggcatGTTAattccca
APX2	ABRE	ABA response elements	ABF1.02	ABA (abscisic acid) inducible transcriptional activator	0.8	247	263	255	+	1	0.879	0.079	0		taaccCCACgtggaccc
APX2	ABRE	ABA response elements	ABF1.02	ABA (abscisic acid) inducible transcriptional activator	0.8	248	264	256	-	1	0.894	0.094	0		agggtCCACgtggggtt
APX2	ASRC	AS1/AS2 repressor complex	AS1_AS2_II.01	AS1/AS2 repressor complex binding motif II	0.86	334	342	338	-	1	0.892	0.032	0		tcgTTGAgc
APX2	GTBX	GT-box elements	GT3A.01	Trihelix DNA-binding factor GT-3a	0.83	538	554	546	-	1	0.845	0.015	0		taagtaGTTActgtcga
APX3	ABRE	ABA response elements	ABRE.01	ABA response elements	0.82	37	53	45	+	1	0.83	0.01	1	part of model match of ABRE_ABRE_03	aagtgtcACGTgcgacg
APX3	ABRE	ABA response elements	ABRE.01	ABA response elements	0.82	38	54	46	-	1	0.903	0.083	0		ccgtcgcACGTgacact
APX3	GTBX	GT-box elements	SBF1.01	SBF-1	0.87	73	89	81	-	1	0.894	0.024	0		ttatttaTTAAatttgc
APX3	HMGF	High mobility group factors	HMG_IY.01	High mobility group I/Y-like proteins	0.89	78	92	85	-	1	0.906	0.016	0		atctTATTtattaaa
APX3	GTBX	GT-box elements	SBF1.01	SBF-1	0.87	240	256	248	-	1	0.889	0.019	0		ataaatcTTAAaatgta
APX3	STKM	Storekeeper motif	STK.01	Storekeeper (STK), plant specific DNA binding protein important for tuber-specific and sucrose-inducible gene expression	0.85	278	292	285	-	1	0.876	0.026	0		ctcTAAAtaaataaa
APX3	HMGF	High mobility group factors	HMG_IY.01	High mobility group I/Y-like proteins	0.89	289	303	296	+	1	0.892	0.002	0		agagTATTttttatt
APX3	HMGF	High mobility group factors	HMG_IY.01	High mobility group I/Y-like proteins	0.89	296	310	303	+	1	0.926	0.036	0		ttttTATTtaatatt
APX3	GTBX	GT-box elements	SBF1.01	SBF-1	0.87	297	313	305	-	1	0.881	0.011	0		tttaataTTAAataaaa
APX3	GTBX	GT-box elements	SBF1.01	SBF-1	0.87	302	318	310	+	1	0.903	0.033	0		tttaataTTAAaataag
APX3	IDDF	ID domain factors	ID1.01	Maize INDETERMINATE1 zinc finger protein	0.92	314	326	320	-	1	0.952	0.032	0		gattTTGTcttat
APX3	SEF4	Soybean embryo factor 4	SEF4.01	Soybean embryo factor 4	0.98	348	358	353	-	1	0.998	0.018	0		tgTTTTtatta
APX3	GTBX	GT-box elements	SBF1.01	SBF-1	0.87	411	427	419	+	1	0.875	0.005	0		tttttttTTAAaaaaaa
APX3	GTBX	GT-box elements	SBF1.01	SBF-1	0.87	412	428	420	-	1	0.875	0.005	0		tttttttTTAAaaaaaa
APX3	STKM	Storekeeper motif	STK.01	Storekeeper (STK), plant specific DNA binding protein important for tuber-specific and sucrose-inducible gene expression	0.85	424	438	431	-	1	0.892	0.042	0		aagTAAAgaattttt
APX3	SEF4	Soybean embryo factor 4	SEF4.01	Soybean embryo factor 4	0.98	562	572	567	+	1	0.986	0.006	0		caTTTTtattt
APX3	HMGF	High mobility group factors	HMG_IY.02	High mobility group I/Y-like protein isolated from pea	1	564	578	571	+	1	1	0	0		ttttTATTtttttct
APX4	GTBX	GT-box elements	SBF1.01	SBF-1	0.87	14	30	22	+	1	0.872	0.002	0		acattgaTTAAaaataa
APX4	HMGF	High mobility group factors	HMG_IY.02	High mobility group I/Y-like protein isolated from pea	1	19	33	26	-	1	1	0	0		ttttTATTtttaatc
APX4	SEF4	Soybean embryo factor 4	SEF4.01	Soybean embryo factor 4	0.98	25	35	30	-	1	0.986	0.006	0		taTTTTtattt
APX4	HMGF	High mobility group factors	HMG_IY.02	High mobility group I/Y-like protein isolated from pea	1	25	39	32	-	1	1	0	0		agttTATTtttattt
APX4	ASRC	AS1/AS2 repressor complex	AS1_AS2_II.01	AS1/AS2 repressor complex binding motif II	0.86	125	133	129	+	1	0.867	0.007	0		taaTTGAat
APX4	IDDF	ID domain factors	ID1.01	Maize INDETERMINATE1 zinc finger protein	0.92	191	203	197	-	1	0.971	0.051	0		gtttTTGTctttt
APX4	HMGF	High mobility group factors	HMG_IY.02	High mobility group I/Y-like protein isolated from pea	1	246	260	253	-	1	1	0	0		atttTATTtttgagt
APX4	ABRE	ABA response elements	ABF1.03	ABA (abscisic acid) inducible transcriptional activator	0.82	298	314	306	+	1	0.891	0.071	0		ctggagaaCGTGccata
APX4	GTBX	GT-box elements	SBF1.01	SBF-1	0.87	392	408	400	-	1	0.881	0.011	0		gaagattTTAAaatttt
APX4	ABRE	ABA response elements	ABF1.02	ABA (abscisic acid) inducible transcriptional activator	0.8	422	438	430	+	1	0.876	0.076	0		gtatgCCACttggctgt
APX4	ABRE	ABA response elements	ABF1.02	ABA (abscisic acid) inducible transcriptional activator	0.8	423	439	431	-	0.75	0.874	0.074	0		gacagCCAAgtggcata
APX4	GTBX	GT-box elements	GT3A.01	Trihelix DNA-binding factor GT-3a	0.83	572	588	580	+	1	0.836	0.006	0		aaggtcGTTAcagaaaa

## Sheet: Table S5
Table S5. Sequences used in the search of the putative transcription factor binding sites. These sequences were downloaded from the genome of sweet orange (Citrus sinensis) from the Huazhong Agricultural University (http://citrus.hzau.edu.cn/orange; Xu et al. 2013) and Phytozome (JGI Phytozome v12; Wu et al., 2014) databases. Sequences correspond to the 600bp region upstream of the start codon (A…
Gene	Citrus sinensis gene	Sequence
GMP	Cs7g31960.1 a	ctgttaaagtaggaaaatctcacggttagtgtgaagaaaaatgaagcagttcaaaacattttgtcgtttacttgatgcgatggttatcttgaatttggattctctatgtcctatatggagtaaccgatcataaaataagaactgattttgtcgctctcattcaattctccaacctgttgtatagctggaatttgtgtcctgataccagctactccatttggaagcatttccgctaactctacaagcgttagttttcatctcaagacacgtatttgaatcttttggttgttttctgtgaaatcggctttaaatatttgatgtttgtttttccttgcatgttttgaaattgtttcaagctcaattgtatacctgttggttcaggtatggcaactttccctg…
GME	Cs3g10840.1 a	ctttccacatgttttccttttgattttgctgcctgaatttttctgggtatgttttaaattgtctgtttagaggaagtatggccctgcatttgtagagatcctctgttttcttctttgtagtttttgttctttgcctgctttgcttaattcttgtgtggttgttttgtttctaggttgttacttacagtgatgcaggagtagaacagttgcaaatctgggagatttttatttgttcatagtttcccaaatatttgttacttaactgattgtttcgtatttgtatttgttcatagatttgcatttattctatccatgttagcatattaacatatgcatgaatattaggtattaactttctttaagtagtctatttcatgaataatggtaattctctttgca…
GGP	Cs4g09870.1 a	tccctccttggcctctccttcactccccccttatccctcctgctatataataaatcaaaccccaggcttctgattcatcttcaacttgcccacgaagaattagttctcgctgcccttcaacttccattgaaagattttaagttctgaaactgggtttggttggtttgttcgtttgtttgacgtttttagttgttgcttaggtgggggggtaaaacccgggcaagcaagttgtagacatcacggctatacacagagtaacgcggcttcaaactcatgtccgaactgtacgacgcaagggttgtgtgattgagagcaacccttcgccgcacggcgggcgtggcgctctgccttccgaaggcggcagcccttctgatctcctctttcttgccggcggcggtc…
GPP	Cs2g02090.1 a	gtttgttagtgtgttctaattgttgaaagctgcttctgtagttatgaaaacacagacatggctttacattatggtgctatgcttagggagtgtattcgtcatcagagtgttgcaaggtgagtaagctaattagattgaactattcatttcatcacttgacaagcttacagaaatctgatcctctatttttgagtgaactactgaattgcaatcatggaattgattcaaatcatatgccgagaatttgttgcaaagttgaaaatgttgggtgacaataaagcaatgggcacattggaggcaattttcgtctagtgcctgtgctgatatcctggacttcctttttgtgatttcgtcttaaaaaattgagttacggtttaattttagaaaccatttgtctat…
GalDH	Cs8g03180.1 a	tagacatgagcatggattatttacatgcatactccaaatattctaaaatataagaaaaaaaaatgatgggggttggatttgccaagaaccttatttatggattaacatatttttcttatttttttaattgaattcttattttattaagatgataatgacagtctctcaaaaaaaaaaaactaactgtttccttatttttaatcattaaaaaatttattttatctttgtaaaatctatcattttaaattaaaattttaaatcaaaaaataaagataaattcgctagtcattatacaattaaatcaaaaatcattgtgacaataattgcatttacttggtataattaacaatgcaaatctattataccttttatccaccgaataattggatataataccca…
GalLDH	orange1.1t00763.1 b	aatataatatattataatacaatataccaaacacacattttaaacatattggcctttttatcatgtaatcaaataatttcttccaatatttttgttaaaccatgaaaattcagagttaaatgagcactcaatcctctattactataaatatttcttaaaatcagtagaacagtttagggtactttttaaaatcctaaagcctataacccgaacaattataaaccataaattttctttatacagtaaaaatcaagtgtagatgtagtaaatcacccctttattccgcgaatttttggtacaaagtatcggattggtggtgctagaattagtagcagcagaagaagtgaagcagcagcagcgtcgtgaagaagaggcggtgcgtgctcaactatcttgaat…
GalUR5	Cs7g07970.1 a	tgtgattgatctgtagtcaacttttcggtcggaagttttttgtttctctctctctctctttttaccttagaaattggattcatttatccatcttatctaatcttatcgttccatttcatacatggaccgtatacttcggcatcttgagtcacgcgtcatgtatcattgatctctctaggaaggaaaacaaacagaaaaaccaaaaaaaaaaaaacaaaaaatgtggctcgagctgcggtgtggagtaataaaaatggtcacgtgttcctcgagctctagatcaacttagcatcgcttgacggttgaatgttagaaataaaattaccccccttgcgcgtgcgtgcctgcggcgttttttaaaagatgagtctcgggcactcaaaacagttaaaaagtttg…
GalUR8	Cs1g07420.1 a	cttaagtattagagaagtcacgacacaaaaacaatcagcaaccccctaaccgttctttgtgaacacatgtgaacccaactgaaagtgattgtggtcattggaatcttctcgaagcaagaatgaatgagcaagtattgtctctcatcaaaaataaatttaaatgttggcgtggacgcctagtcgctatagccatgaccagaattctgcatcaataatttcttcactaaaaattctcttaataatttaagaaattaagattttatgcttcatagaaatgcgattgattaattatgtaaacaaataaaacctttttaaagtttcaaaacaccagggagcatttggaaacaaagcgaaaaccttagacaaaaaatgaggacagaaataaagtaaaccgggtcg…
GalUR10	orange1.1t00001.2 b	ctggaccagccggactcagtgctcatccccaaaatcccaaatattcttacaattaaattttggtcaggctgattgggaggcaattcaagctgaggttgcccagtatgtaaatagtgatgttcgtggtgttccattctccttgcaggttgccaggccattgagtggctttgttgagtatactggcacgactgtcatatctcctgaccctaatctaagagttacataggtcaggcattttattatagctcctactacttcttagttccacttatgtgccttccattaacctatcatctaatcgacttatggagtctaagtggctgttcccatccgaatggctgggattttaacttatccagagcgtgtttctgatcacaatatagaaaagttgaggcaatg…
GalUR12	orange1.1t01634.1 b	attgtgtaaatattataattaataaccaaagtaaatattttatgttattagtgttctttattatcttgttatctcaatataattgatgataataatagtaataatctctttgaagttaacaattttatttctaaattaataaggataattttgaatttttataatatacttaaaaatatatatgaaattatattaagtataaaattgatttttagaatcaatattaaaaagttactacttcctgatttttcaaaatttactttaggatgaaatgatcttcctaaaagtgattttttttaaaaaaatgatcaaccaacaaaattaatttttattatttaaaaattacttctaaacctctcaaaaataattttaaaaaaatccttaattatttttattttt…
GalUR14	orange1.1t02573.1 b	attacagtgagacccggctcctgacgaggctttgctcttttttttttttcttcgttgacagactcctgacgtggctttgataattaaggatttgatattttagtcattgggcttgtagtgggcttataacagactaatgctctcgataagagtggagctactggcacccctacattattcttacaaaaccccgcatcaaataaaattacaattaaaagtgttatttcagccaatagtccaactctctcaataatattgctcaatattattgaagggatcaggggcccctgtttcacgtgtgagttgtaacagatgctcggacaaacctgtggaaacggttaagaaaagtaggacccttttactctctctctccattgtgaatttgtgattaaagaaaaa…
GalUR17	orange1.1t03055.1 b	aaataaaaaaaatatataaaaaatatgagtggatagagagagaaaaaaaaattctcgcatttttctccagtgcttctgtacacctagcactgctcttatacgcgcgcgttcagtccgttcttccaaaattaaaaaaaaaaaaaatatcgaatcagtgacaaagtggtatataacccagagatcaagtgcgtgtaagtgggtggcccactaaaatggacgaacgaataaaagctttgggaaacggaaaaagggtacttctcctctacacgagcaaactttgtaccgcacgtgtatttgggtcacggtatctcattgttttagtcaacaatcactcggtcaaacttcccatttgttttttttaaataatcaacgatcgcgaaagatttgtgttggcacgaa…
MIOX	Cs1g16030.1 a	cgatggccgcataacatatggcattatagtattaagtaaaaaaatattacttttatagttacttttattattattatgtcaatatttagactgttattttcctcttttcatatatattacgttttattgtcaactcaatccgtacaatttttgtgatactatcataattgaaaataaaatttctaaaagtagctttttttttttttttttcagtgtcgtgtagttgcgacttgcatggcattcgtcttccttaaatatccttgctttttattatattttgtgtgataaaataatacaagtaaagataaatatggaagtatcaatcaaagagtgaatgaatataaatcatgaatattagttaaaagattttataattgtggatatggtaaaatacaacaa…
AO	Cs2g29090.1 a	atgtattaatttaaaaaaagttaaaaaattgaaacattataaatattataataagaaaatgtaatggataaataattttttttaaaaaataagaaatatcaaggatcgtgggtgtcatctcatcatcacttcgcaaaagctagctccatccaacaacgcgaaagctcatttgcataagaaaataatcagtgtctgcgcactatgagcgattagcaataatttatatgcccatgaccacatgagcactcagtcactgtgaatactgccagcctatgacctatgaaatcattcaaaatagtattaaaaaaaaaaaaaattaagaagaaaagacctatgaaatcattcaaaatagtattatcactgtgaatactgccagcctatgacctatgaaatcattca…
APX1	Cs3g19810.2 a	cagatcaagttgtaaatataaaagaaagtggttacatattcaaaaatcttccatatacttttgttataaactagatgttcagtgcggttggagcagctgcgctgccactgtgcagctgctccccatgccatattttagaaaaatatttcctagaatatagggtagagaacagctggcccaaatgctccagttatttattttataaaatgcaaacttgtgcatgattgttagcaatttaaactgaactgcagcaattcaacattctataatttacattgctaaagcctaaaagaaacaatacaaagctatattaaatgagcctatggaatgttaatattttgttacatgataattgttggaattttggataaaataatatcttttcaatctccaccaacc…
APX2	Cs6g04140.2 a	tacagaattttcatgttatcgtggcatatttaatgcaattctctcttctcatatcgcaatgaagcaatctacgtgaaaaatctaaagagggatttcaaaaagaagagaatttcctacaataaaaacaaaatttcagtgttcgccgcattttccacttgcatgaattttgccttcccaaatcacaacccaaaaaaaaaaaaaaaaaaaactggtgggaattaacatgccgcgccgtcgtatttcccataaccccacgtggaccctgataattggcccacctacaacattctagattcaggccagtcgactattattgtctgatcatttgttaaagctcaacgatcatcctaaccactaactcaagaagcataaaatctaacggcattaaactgacgctag…
APX3	Cs1g25730.1 a	tcctttttaatcttttcacatttttttttgtgtaccaagtgtcacgtgcgacggttggatccgaagtgttgagcaaatttaataaataagatcgatctccaaataaatgcattcatgagtttcaatatttttttttttggctatattattataatttaaaaaacagacaacacacgcgaggaaaaaaaaaatgaaaaactcgaaactcataccctagtagaaagcagacggtgaaaaagtacattttaagatttattaattgtgcaacataataatatttatttatttagagtattttttatttaatattaaaataagacaaaatccaatgatatttgccaatacaataataaaaacacgtttagcatcctatccatgcccattccctccgtcaacagt…
APX4	Cs8g02730.1 a	ttataaaccggtgacattgattaaaaataaaaataaactttactgatttttcattatcggattgtggtgggggaagattggcatgatttctaaagattttcaaaggctattatatttatatttttaattgaattttactttcacagtcaagagggactgtaatcctccacggttcatggtttgcgtcttaaaaagacaaaaactagataagggggaggctggagcctggagggagtctgttggctactcaaaaataaaatgctagtagtatatttttctacgttaaaaagaccaaaactggagaacgtgccatatacatttaaacaatggctttcttttgcccaatggccatgaatgtttgttttgacgctggggatgaaactggattatcaaaatttt…
MDHAR1	Cs2g27950.1 a	ctgaacaaatattattaatatgattaatgattaataaataaaaaaatagttaaattttaaccatttactaatactaaaatataggtggtataagattgtaaaaaataaaaaatgatcaaatcaagagatgatctcaattcccttcgaaataaaggtttatttaactctcattttaggagtaaaataatatttttaatattaaataagaattattattcaaacggtgccatattaaaattataaaagaaatttttaattattttttaattataaatattaatagagttctaattataatataatagtattttaaaaaaaatgccgatcaaagacgggtccgtcatattacctaaccgcatatgattcggttgattaaatttagatatagcattttaaaat…
MDHAR2	Cs5g03080.1 a	ttaggatccaaaaccaacactctgaaattcagtttcaattcggcttcttgaggtcttgaacgaatctgcaaaattggactctattttctggatttatttcagagagagtaattgtcgtttaaaacaagggaattttcagaattaaagcgagtgctaatagcaataagagttcggtacatttttaaatggggtttacttaacccagcagaaatcatgggtacaggccactgaagcccaaattcagaacgacatgtggcaagcgtaacccaagtccaagacgctttgcagggtggagaaacggcgtcgtgtataggaattctcagacctcagttgtctccacgcaatagacaatacgacctcggagcagccttcccccgaaaaaagtggtagcggctttga…
MDHAR3	Cs6g15230.1 a	tgcactatcaaatttgttattctaaagattactcttccacacaatattcaaaattaaagtttttttctttaaaatagtttaatatatttgttattcttttcatacgaccattttcatattgtttaaaaaatacagaaaaagattaaaagaagcatgctttgattgctttcagtggttccaatgaaaaactaacaaggcttgaccaagccgtcgttacatcataataaagccagcgcatcatactatctcatctcatagtttttaataaaatctcggagttggatctggaaaataacaatatctgtcgtggaaataggcaagtaaatagtaaaaaaaagaaaaaaaaaacgaaaaatcatccgttactgttgtcgtggccgctgcacagtcagcagcgat…
DHAR1	Cs7g28340.1 a	gtacttttacttaaatatatacttatttgtacacaaccacaaactcgggtggcaaataaaatacttaaattagtacttttaataagaaattaacagattaagattcagtatagagttgtgtttttactcggcactgaattattaattaatatttatttttaatttaaattttttattttacttatcaaataactaccgaaaaaataactcaacactgaattcttatctaaataagcgatcaagtctcatatgtaataatataacatgtatttagatcaagtttatttatattcaaattgcattgtaataaaaatgagtaagttaagatatttaaaattaacaaccactagataattgccacgtaatattattatttatcattgggacttgcgttacacg…
DHAR2	Cs6g17520.1 a	acactatctgttgtaacttgaaagttatattaatataatttttcaattgtatgatgaaaaatatattatatctttaataattttatcaaaattattatttaaaatttatatttaatatatattattaacttttatttaataattataattttttttttcacaggatctgtagcaccagaatcccaaatatatccgtaatttctaagtgacgcggttttataaatctaccactttttaactgcattcatgaggtggtgatacagtttatgtcgacaagcccagtccgtaaatcgctatcttagttattgggcccaatacgtcaatatcttaattgccggcccgaagtaggaaacagagagagcccaatgaagatgaaacgcacatcttaaatctttagaa…
a Huazhong Agricultural University, Citrus sinensis (Sweet orange) genome database (Xu et al., 2013).
b Phytozome v12.1, Citrus sinensis (Sweet orange) genome database (Wu et al., 2014)
